# Supplementary material for: Loss of mitochondrial DNA helicase in retinal macroglia drives neovascular retinopathy
Source: EMBO Mol Med. 2026 May 8;18(7):2573–98. doi: 10.1038/s44321-026-00438-0 (PMC13365537; doi:10.1038/s44321-026-00438-0)
Supplement: Supplementary file 1 — Table EV1 [file 44321_2026_438_MOESM1_ESM.xlsx]

## Sheet: Sheet1
Table EV1. Upstream regulator analysis of differentially expressed genes in TwKOAstro.
Upstream Regulator	Molecule Type	Predicted Activation State	Activation z-score		p-value of overlap
IL6	cytokine	Activated	4389	4389	5.85e-11
OSM	cytokine	Activated	4251	4251	1.97e-09
IL1B	cytokine	Activated	4032	4032	1.62e-12
AGT	growth factor	Activated	3789	3789	0.000832
IFNG	cytokine	Activated	3688	3688	6.31e-16
INTERFERON ALPHA (family)	group	Activated	3643	3643	1.58e-06
lipopolysaccharide	chemical drug	Activated	3642	3642	1.81e-15
PRL	cytokine	Activated	3518	3518	7.4e-13
JUN	transcription regulator	Activated	3420	3420	3.55e-07
NFKBIA	transcription regulator	Activated	3357	3357	1.64e-10
CHUK	kinase	Activated	3261	3261	1.59e-08
APP	other	Activated	3191	3191	4.39e-08
CEBPB	transcription regulator	Activated	3180	3180	5.11e-13
inosine	chemical - endogenous mammalian	Activated	3148	3148	1.13e-12
TNF	cytokine	Activated	3125	3125	1.04e-15
IKBKG	kinase	Activated	3098	3098	2.72e-08
LIF	cytokine	Activated	3060	3060	3.06e-07
INSULIN (family)	group	Activated	2953	2953	9.57e-08
C1QA	other	Activated	2939	2939	1.65e-11
SCD	enzyme	Inhibited	-2384	-2384	0.00154
TREX1	enzyme	Inhibited	-2386	-2386	6.28e-08
BANF1	other	Inhibited	-2390	-2390	7.04e-06
Irgm1	enzyme	Inhibited	-2396	-2396	4.63e-05
PSEN2	peptidase	Inhibited	-2412	-2412	5.77e-05
LARP1	translation regulator	Inhibited	-2446	-2446	1.84e-05
GRN	growth factor	Inhibited	-2449	-2449	8.85e-09
DUSP1	phosphatase	Inhibited	-2449	-2449	9.11e-05
HOXA10	transcription regulator	Inhibited	-2449	-2449	0.00121
SIRT1	transcription regulator	Inhibited	-2539	-2539	4.42e-07
APOE	transporter	Inhibited	-2594	-2594	5.89e-09
RNASEH2B	other	Inhibited	-2607	-2607	1.03e-05
GLB1	enzyme	Inhibited	-2646	-2646	2.86e-11
NEU3	enzyme	Inhibited	-2646	-2646	1.73e-10
RXRA	ligand-dependent nuclear receptor	Inhibited	-2714	-2714	1.98e-05
RHO	G-protein coupled receptor	Inhibited	-2720	-2720	3.63e-18
SOCS1	other	Inhibited	-2789	-2789	4.37e-06
F3	transmembrane receptor	Inhibited	-2942	-2942	3.12e-09
CITED2	transcription regulator	Inhibited	-3130	-3130	2.25e-06
TSC2	other	Inhibited	-3162	-3162	1.59e-07
