# Supplementary material for: Loss of mitochondrial DNA helicase in retinal macroglia drives neovascular retinopathy
Source: EMBO Mol Med. 2026 May 8;18(7):2573–98. doi: 10.1038/s44321-026-00438-0 (PMC13365537; doi:10.1038/s44321-026-00438-0)
Supplement: Supplementary file 3 — Source data Fig. 1 [file 44321_2026_438_MOESM3_ESM.zip]

Archive with 94 entries (87 files):
- Figure 1/
- __MACOSX/._Figure 1
- Figure 1/1A/
- __MACOSX/Figure 1/._1A
- Figure 1/._1A
- Figure 1/1B/
- __MACOSX/Figure 1/._1B
- Figure 1/._1B
- Figure 1/1C/
- __MACOSX/Figure 1/._1C
- Figure 1/._1C
- Figure 1/1D/
- __MACOSX/Figure 1/._1D
- Figure 1/._1D
- Figure 1/1E/
- __MACOSX/Figure 1/._1E
- Figure 1/._1E
- Figure 1/Figure_1_numerical_data.xlsx
- __MACOSX/Figure 1/._Figure_1_numerical_data.xlsx
- Figure 1/._Figure_1_numerical_data.xlsx
- Figure 1/1F/
- Figure 1/1A/OIM1636BC-pup3-3_merge_cropped.tif
- __MACOSX/Figure 1/1A/._OIM1636BC-pup3-3_merge_cropped.tif
- Figure 1/1A/._OIM1636BC-pup3-3_merge_cropped.tif
- Figure 1/1A/OIM1636BC-pup3-3_tomato_cropped.tif
- __MACOSX/Figure 1/1A/._OIM1636BC-pup3-3_tomato_cropped.tif
- Figure 1/1A/._OIM1636BC-pup3-3_tomato_cropped.tif
- Figure 1/1B/Ctrl-3 copy.tiff
- __MACOSX/Figure 1/1B/._Ctrl-3 copy.tiff
- Figure 1/1B/._Ctrl-3 copy.tiff
- Figure 1/1B/TwKOAstro-9 copy.tiff
- __MACOSX/Figure 1/1B/._TwKOAstro-9 copy.tiff
- Figure 1/1B/._TwKOAstro-9 copy.tiff
- Figure 1/1C/1211-GFAP-2-20x-zstack_Maximum intensity projection copy.tiff
- __MACOSX/Figure 1/1C/._1211-GFAP-2-20x-zstack_Maximum intensity projection copy.tiff
- Figure 1/1C/._1211-GFAP-2-20x-zstack_Maximum intensity projection copy.tiff
- Figure 1/1C/1213-GFAP-4-20x-zstack_Maximum intensity projection copy.tiff
- __MACOSX/Figure 1/1C/._1213-GFAP-4-20x-zstack_Maximum intensity projection copy.tiff
- Figure 1/1C/._1213-GFAP-4-20x-zstack_Maximum intensity projection copy.tiff
- Figure 1/1C/OIM1487_GFAP_40x_2_rotated_c1-2.tif
- __MACOSX/Figure 1/1C/._OIM1487_GFAP_40x_2_rotated_c1-2.tif
- Figure 1/1C/._OIM1487_GFAP_40x_2_rotated_c1-2.tif
- Figure 1/1C/OIM1492_GFAP_40x_9_rotated_c1-2.tif
- __MACOSX/Figure 1/1C/._OIM1492_GFAP_40x_9_rotated_c1-2.tif
- Figure 1/1C/._OIM1492_GFAP_40x_9_rotated_c1-2.tif
- Figure 1/1C/GFAP area um2_animal.pdf
- Figure 1/1D/AW5822_Ctrl_IBA1_20um_40x_2_cropped_blue.tif
- __MACOSX/Figure 1/1D/._AW5822_Ctrl_IBA1_20um_40x_2_cropped_blue.tif
- Figure 1/1D/._AW5822_Ctrl_IBA1_20um_40x_2_cropped_blue.tif
- Figure 1/1D/AW5822_Ctrl_IBA1_20um_40x_2_cropped_c1-2.tif
- __MACOSX/Figure 1/1D/._AW5822_Ctrl_IBA1_20um_40x_2_cropped_c1-2.tif
- Figure 1/1D/._AW5822_Ctrl_IBA1_20um_40x_2_cropped_c1-2.tif
- Figure 1/1D/AW5822_Ctrl_IBA1_20um_40x_2_cropped_green.tif
- __MACOSX/Figure 1/1D/._AW5822_Ctrl_IBA1_20um_40x_2_cropped_green.tif
- Figure 1/1D/._AW5822_Ctrl_IBA1_20um_40x_2_cropped_green.tif
- Figure 1/1D/AW5823_KO_IBA1_20um_40x_4_cropped_blue.tif
- __MACOSX/Figure 1/1D/._AW5823_KO_IBA1_20um_40x_4_cropped_blue.tif
- Figure 1/1D/._AW5823_KO_IBA1_20um_40x_4_cropped_blue.tif
- Figure 1/1D/AW5823_KO_IBA1_20um_40x_4_cropped_c1-2.tif
- __MACOSX/Figure 1/1D/._AW5823_KO_IBA1_20um_40x_4_cropped_c1-2.tif
- Figure 1/1D/._AW5823_KO_IBA1_20um_40x_4_cropped_c1-2.tif
- Figure 1/1D/AW5823_KO_IBA1_20um_40x_4_cropped_green.tif
- __MACOSX/Figure 1/1D/._AW5823_KO_IBA1_20um_40x_4_cropped_green.tif
- Figure 1/1D/._AW5823_KO_IBA1_20um_40x_4_cropped_green.tif
- Figure 1/1D/AW5823_KO_IBA1_20um_40x_4_cropped_scale_c1-2.tif
- __MACOSX/Figure 1/1D/._AW5823_KO_IBA1_20um_40x_4_cropped_scale_c1-2.tif
- Figure 1/1D/._AW5823_KO_IBA1_20um_40x_4_cropped_scale_c1-2.tif
- Figure 1/1E/FS020.prism
- __MACOSX/Figure 1/1E/._FS020.prism
- Figure 1/1E/._FS020.prism
- Figure 1/1E/FS020_AW7111_10um.png
- __MACOSX/Figure 1/1E/._FS020_AW7111_10um.png
- Figure 1/1E/._FS020_AW7111_10um.png
- Figure 1/1E/FS020_AW7111_10um_CD68.png
- __MACOSX/Figure 1/1E/._FS020_AW7111_10um_CD68.png
- Figure 1/1E/._FS020_AW7111_10um_CD68.png
- Figure 1/1E/FS020_AW7111_10um_CropScale.png
- __MACOSX/Figure 1/1E/._FS020_AW7111_10um_CropScale.png
- Figure 1/1E/._FS020_AW7111_10um_CropScale.png
- Figure 1/1E/FS020_AW7111_10um_IBA1.png
- __MACOSX/Figure 1/1E/._FS020_AW7111_10um_IBA1.png
- Figure 1/1E/._FS020_AW7111_10um_IBA1.png
- Figure 1/1E/FS020_AW7114_10um.png
- __MACOSX/Figure 1/1E/._FS020_AW7114_10um.png
- Figure 1/1E/._FS020_AW7114_10um.png
- Figure 1/1E/FS020_AW7114_10um_CD68.png
- __MACOSX/Figure 1/1E/._FS020_AW7114_10um_CD68.png
- Figure 1/1E/._FS020_AW7114_10um_CD68.png
- Figure 1/1E/FS020_AW7114_10um_IBA1.png
- __MACOSX/Figure 1/1E/._FS020_AW7114_10um_IBA1.png
- Figure 1/1E/._FS020_AW7114_10um_IBA1.png
- Figure 1/1F/1F CD68 count in IBA1_image um.pdf
- Figure 1/1F/1F IBA1 area_image um.pdf
- Figure 1/1F/1F IBA1 perimeter_image um.pdf
