# Supplementary material for: Loss of mitochondrial DNA helicase in retinal macroglia drives neovascular retinopathy
Source: EMBO Mol Med. 2026 May 8;18(7):2573–98. doi: 10.1038/s44321-026-00438-0 (PMC13365537; doi:10.1038/s44321-026-00438-0)
Supplement: Supplementary file 3 — Source data Fig. 1 [file 44321_2026_438_MOESM3_ESM.zip › Figure 1/Figure_1_numerical_data.xlsx]

## Sheet: Figure 1
Figure 1C			Figure 1F
GFAP area			IBA1 area			IBA1 perimeter			CD68 count in IBA1
Ctrl	TwKOAstro		Ctrl	TwKOAstro		Ctrl	TwKOAstro		Ctrl	TwKOAstro
22649.2	56775.4		664.73	1409.27		2041.06	5254.15		139	245
15941.3	53682.7		616.65	2611.38		2244.26	4455.06		121	273
31881.3	64755.3		500.12	823.16		2411.89	5721.76		128	362
33842.5	41860.9		679.21	729.29		1653.05	5377.61		146	235
27362.1	41124.2		557.79	1301.99		1341.46	3729.54		118	218
24809.1	40894.7		439.9	1069.64		3183.39	6847.96		69	360
30935.2	42538.9		936.96	1098.14		2683.08	4197.14		154	250
	50162.4		676.46	778.05		2882.51	2767.19		167	166
			302.31	219.46		4732.73	2952.3		100	176
			539.86	1413.17		5065.57	2675.69		145	162
			214.92	2786.86		1806.96	4657.36		59	256
			411.75	2906.24		5041.45	1744.4		105	108
			520.91	3486.22		4465.16	1493.11		142	109
			359.76	2172.14		5406.1	3154.75		107	63
			838.52	3756.08		2857.94	1985.44		151	161
			1042.74	2918.27		705.63	2136.33		198	140
			2248.83	2757.82		1177.3	1549.34		178	96
			2405.21	2836.64		525.04	563.93		199	52
			862.92	3736.22		867.38	2809.55		152	187
			2286.78	5056.75		1001.99	5503.63		210	212
			1982.31	4943		757.33	5986.61		211	283
			2419.19	3848.13		2099.4	6972.32		310	384
			1218.21	3797.89		2484.4	4650.73		152	389
			859.52	2011.73		1418.34	6867.71		119	438
			904.9	2699.51		1164.04	5772.11		126	314
			1072.09	2421.71		1146.4	5351.83		157	227
			674.77	1801.22		1602.55	6297.6		98	300
			547.52	2687.24		1272.72	7846.94		123	384
			1411.9	2821.12		934	10902.4		193	335
			1158.44	1755.6		2025.08	10465.2		151	422
			1187.12	3565.95		1525.07	8253.64		239	278
				1947.43			8680.24			417
				1315.37			4788.06			349
				1325.35			5921.04			484
