# Supplementary material for: Loss of mitochondrial DNA helicase in retinal macroglia drives neovascular retinopathy
Source: EMBO Mol Med. 2026 May 8;18(7):2573–98. doi: 10.1038/s44321-026-00438-0 (PMC13365537; doi:10.1038/s44321-026-00438-0)
Supplement: Supplementary file 4 — Source data Fig. 2 [file 44321_2026_438_MOESM4_ESM.zip]

Archive with 35 entries (27 files):
- Figure 2/
- Figure 2/2A/
- Figure 2/2A/1207_IB4_Aqua4_10x_Zstack_Tiles_Maximum intensity projection-Create Image Subset-07.jpg
- Figure 2/2A/1207_IB4_Aqua4_10x_Zstack_Tiles_Maximum intensity projection-Create Image Subset-07.jpg result.jpg
- Figure 2/2A/1240_IB4_Aqua4_10x_Zstack_Tiles_Maximum intensity projection-Create Image Subset-45.jpg
- Figure 2/2A/1240_IB4_Aqua4_10x_Zstack_Tiles_Maximum intensity projection-Create Image Subset-45.jpg result.jpg
- Figure 2/2A/BP cropped 1240_IB4_Aqua4_10x_Zstack_Tiles_Maximum intensity projection-Create Image Subset-45.jpg result.jpg
- Figure 2/2B/
- Figure 2/2B/No of junctions (males, 3 values per mouse) black and red.pdf
- Figure 2/2B/Vessel area (males, 3 values per mouse) black and red.pdf
- Figure 2/2C/
- Figure 2/2C/Tracer_injection_flow.pdf
- Figure 2/2D/
- Figure 2/2D/IDG317B_retina_3_inner_zstack_Dextran_magenta.tif
- Figure 2/2D/IDG317B_retina_3_middle_zstack_Dextran_cyan.tif
- Figure 2/2D/IDG317B_retina_3_outer_zstack_Dextran_yellow.tif
- Figure 2/2D/IDG317B_retina_3_total.png
- Figure 2/2D/IDG317B_retina_3_total.tif
- Figure 2/2D/IDG318B_retina_3_inner_zstack_Dextran_magenta.tif
- Figure 2/2D/IDG318B_retina_3_middle_zstack_Dextran_cyan.tif
- Figure 2/2D/IDG318B_retina_3_outer_zstack_Dextran_yellow.tif
- Figure 2/2D/IDG318B_retina_3_total.png
- Figure 2/2D/IDG318B_retina_3_total.tif
- Figure 2/2E-F/
- Figure 2/2E-F/Tracer_retina_quantification.pzfx
- Figure 2/2G/
- Figure 2/2G/Astro5559(KO)_fibrinogen_20x-1_Maximum intensity projection.tif
- Figure 2/2G/Astro5559(KO)_IB4_20x-1_Maximum intensity projection.tif
- Figure 2/2G/Astro5559(KO)_merge_Maximum intensity projection.tif
- Figure 2/2G/Astro5560(Ct)_fibrinogen_20x-1_Maximum intensity projection.tif
- Figure 2/2G/Astro5560(Ct)_IB4_20x-1_Maximum intensity projection.tif
- Figure 2/2G/Astro5560(Ct)_merge_Maximum intensity projection.tif
- Figure 2/2H/
- Figure 2/2H/Fibrinogen intensity graph.pzfx
- Figure 2/Figure_2_numerical_data.xlsx
