# Supplementary material for: Loss of mitochondrial DNA helicase in retinal macroglia drives neovascular retinopathy
Source: EMBO Mol Med. 2026 May 8;18(7):2573–98. doi: 10.1038/s44321-026-00438-0 (PMC13365537; doi:10.1038/s44321-026-00438-0)
Supplement: Supplementary file 4 — Source data Fig. 2 [file 44321_2026_438_MOESM4_ESM.zip › Figure 2/Figure_2_numerical_data.xlsx]

## Sheet: Figure 2
Figure 2B						Figure 2E			Figure 2F			Figure 2H
Vessel area			Junction number			Inner plexus			Inner plexus
Ctrl	TwKOAstro		Ctrl	TwKOAstro		Ctrl	TwKOAstro		Ctrl	TwKOAstro		Ctrl (vessel)	Ctrl (parenchyma)	TwKOAstro (vessel)	TwKOAstro (parenchyma)
260.824	204.893		453	258		119.818	124.105		82.9787	117.021		17.444	4.027	8.742	14.716
219.356	182.556		322	220		88.3578	117.515		89.3617	110.638		28.231	4.107	11.52	7.809
253.052	173.445		497	180		90.2034	123.398		78.7234	100		39.996	5.293	12.28	12.884
255.473	318.098		536	993		96.5094	99.2379		102.128	70.2128		37.627	3.391	8.524	5.156
206.184	297.819		293	769		100.798	110.875		89.3617	127.66		24.244	3.902	4.502	3.938
184.964	314.032		239	891		102.398	121.394		59.5745	89.3617		18.009	3.307	5.649	3.893
183.54	282.006		206	579		94.5259	102.688		57.4468	80.8511		25.973	4.689	6.893	12.004
185.217	244.952		266	419		80.459	141.722		72.3404	70.2128		26.72	3.827	16.293	10.324
151.27	255.849		165	429		100.572	88.5259		55.3191	51.0638		29.551	4.369	10.342	10.902
215.023	286.048		290	681		107.596			55.3191			77.884	7.68	11.667	8.742
251.175	298.155		531	792		82.4388			53.1915			79.978	7.391	9.533	13.911
258.065	277.171		597	694		102.072			65.9574			41.102	7.898	10.236	7.249
239.319	277.72		432	555								43.707	4.227	8.733	5.209
185.378	261.719		245	547		Middle plexus			Middle plexus			37.511	4	15.836	6.489
240.403	275.831		593	609								45.529	4.644	6.116	4.844
159.597	271.078		162	697		Ctrl	TwKOAstro		Ctrl	TwKOAstro		43.209	5.244	7.209	3.893
194.671	145.381		325	130		124.563	130.559		142.734	186.851		39.964	5.627	3.947	6.249
163.231	260.383		202	674		150.089	121.119		207.612	114.187		57.036	5.733	4.649	6.889
199.83	291.796		276	680		65.8229	137.679		49.308	137.543		65.796	5.573
218.244	270.316		345	531		54.091	69.9399		41.5225	67.474		65.96	5.12
183.822	234.697		259	372		120.956	136.485		140.138	150.519		22.218	5.116
276.321	234.201		742	466		98.2131	121.962		96.0208	147.924		19.107	4.342
299.001	249.785		880	476		68.8914	164.995		51.9031	199.827		46.551	4.284
205.039	216.443		285	333		74.2722	137.604		49.308	158.304		58.742	4.889
	300.313			867		60.6959	96.6997		36.3322	106.401		23.716	4.293
	229			414		84.5363	98.7968		88.2353	153.114		60.591	5.249
	308.134			1016		87.2171	127.331		62.2837	168.685		31.898	4.418
	239.775			385		119.645	104.872		90.8304	85.6401		54.782	3.271
	210.037			308		76.3489			70.0692			15.551	4.129
	268.084			687		179.085			223.183			17.311	3.773
						135.573			150.519			35.982	4.147
						97.9438			130.814			44.578	4.862
						60.1324			57.5581			61.351	4.453
						34.847			62.7907			36.627	2.449
						127.884			141.279			42.587	2.516
						126.701			136.047			31.933	2.289
						81.3113			83.7209
						Outer plexus			Outer plexus
						Ctrl	TwKOAstro		Ctrl	TwKOAstro
						125.753	141.061		129.248	198.422
						140.454	135.615		180.218	178.398
						67.4326	129.168		70.9951	143.811
						78.5983	91.6689		67.3544	83.7379
						119.977	130.244		125.607	169.296
						116.117	117.258		116.505	111.044
						72.0287	140.87		63.7136	187.5
						116.929	114.446		107.403	138.35
						71.4531	116.375		58.2524	138.35
						96.3112	129.557		98.301	160.194
						48.7085	114.486		30.9466	129.248
						106.954	85.5934		100.121	76.4563
						72.0008	133.066		80.0971	162.295
						150.097	144.278		167.476	183.607
						117.186	151.711		103.762	170.492
						132.685			170.492
						108.672			131.148
						73.1232			83.6066
						122.253			159.016
						95.6492			101.639
						94.6528			77.0492
						80.1886			47.541
						89.5431			57.377
						103.233			72.1312
