# Supplementary material for: Loss of mitochondrial DNA helicase in retinal macroglia drives neovascular retinopathy
Source: EMBO Mol Med. 2026 May 8;18(7):2573–98. doi: 10.1038/s44321-026-00438-0 (PMC13365537; doi:10.1038/s44321-026-00438-0)
Supplement: Supplementary file 5 — Source data Fig. 3 [file 44321_2026_438_MOESM5_ESM.zip]

Archive with 26 entries (20 files):
- Figure 3/
- Figure 3/3A/
- Figure 3/3A/OIM770(KO)-cropped-aqua4.tif
- Figure 3/3A/OIM770(KO)-cropped-merge.tif
- Figure 3/3A/OIM770(KO)-cropped-podo.tif
- Figure 3/3A/OIM770(KO)-cropped-scale.tif
- Figure 3/3A/OIM770(KO)-cropped.czi
- Figure 3/3A/OIM843(Ct)-cropped--podo.tif
- Figure 3/3A/OIM843(Ct)-cropped-aqua4.tif
- Figure 3/3A/OIM843(Ct)-cropped-merge.tif
- Figure 3/3A/OIM843(Ct)-cropped.czi
- Figure 3/3B_D/
- Figure 3/3B_D/Cortex_quantification.pzfx
- Figure 3/3C/
- Figure 3/3C/Astro3190(Ct)_dextran_cortex_20x_1_Maximum intensity projection-.tif
- Figure 3/3C/Astro3193(KO)_dextran_cortex_20x_1_Maximum intensity projection-.tif
- Figure 3/3E/
- Figure 3/3E/Astro5822(Ct)_fibrinogen_40x-1_Maximum intensity projection.tif
- Figure 3/3E/Astro5822(Ct)_merge_Maximum intensity projection.tif
- Figure 3/3E/Astro5822(Ct)_podo_40x-1_Maximum intensity projection.tif
- Figure 3/3E/Astro5865(KO)_fibrinogen_40x-1_Maximum intensity projection.tif
- Figure 3/3E/Astro5865(KO)_merge_Maximum intensity projection.tif
- Figure 3/3E/Astro5865(KO)_podo_40x-1_Maximum intensity projection.tif
- Figure 3/3F/
- Figure 3/3F/Fibrinogen intensity graph.pzfx
- Figure 3/Figure_3_numerical_data.xlsx
