# Supplementary material for: Loss of mitochondrial DNA helicase in retinal macroglia drives neovascular retinopathy
Source: EMBO Mol Med. 2026 May 8;18(7):2573–98. doi: 10.1038/s44321-026-00438-0 (PMC13365537; doi:10.1038/s44321-026-00438-0)
Supplement: Supplementary file 5 — Source data Fig. 3 [file 44321_2026_438_MOESM5_ESM.zip › Figure 3/Figure_3_numerical_data.xlsx]

## Sheet: Figure 3
Figure 3B			Figure 3D			Figure 3D			Figure 3F
Vessel area			GFAP area			Vessel area
Ctrl	TwKOAstro		Ctrl	TwKOAstro		Ctrl	TwKOAstro		Ctrl (vessel)	Ctrl (parenchyma)	TwKOAstro (vessel)	TwKOAstro (parenchyma)
648.374	574.793		22649.2	56775.4		425.728	342.748		76.213	3.218	44.658	3.707
630.422	627.668		15941.3	53682.7		383.973	209.543		66.729	4.404	55.622	5.031
602.893	604.52		31881.3	64755.3		257.657	219.622		77.836	4.351	42.484	7.009
644.643	670.19		33842.5	41860.9		321.77	155.282		38.587	4.311	55.249	3.924
567.354	634.419		27362.1	41124.2		218.794	414.269		48.142	4.2	69.862	4.858
616.054	660.449		24809.1	40894.7		200.898	372.371		28.987	4.413	30.218	4.996
646.473	524.469		30935.2	42538.9		152.247	350.222		62.596	3.453	60.52	4.982
504.031	581.095			50162.4		199.352			69.733	4.08	50.751	5.742
588.08	711.968					230.164			74.884	3.596	23.658	4.556
647.815	645.24					245.973			48.471	5.84	81.307	5.093
729.385	583.253					211.932			67.609	5.2	30.658	3.827
519.348						221.237			58.551	5.027	72.693	3.498
617.55						263.378			65.053	5.453	72.138	7.178
607.226						384.353			73.809	5.36	58.173	6.484
						327.476			74.227	6.578	60.996	6.142
Junction number						383.893			51.898	1.884	46.96	2.96
						297.135			60.458	3.089	49.56	3.329
Ctrl	TwKOAstro					273.673			51.76	2.538	77.56	3.093
234	291.5					385.34			59.733	3.111	36.573	2.844
244	369.75					385.34			66.916	2.547	44.258	4.12
394.5	343.333					444.206			24.498	2.684	34.996	3.516
271.75	366					358.199			31.498	2.649	56.742	3.173
273.25	417					296.639			61.973	2.511	40.929	3.009
295.75	519.333					290.7			63.111	3.702	54.396	3.142
172.5	227.5					332.18			48.32	3.889	64.107	4.578
323.5	318.5					338.805			22.404	4.64	70.862	4.422
305	520.75								60.529	3.502	57.044	3.324
627	407.25					Junction number			58.449	4.142	51.747	3.8
206	327.25								28.262	4.262	48.484	3.4
459.25						Ctrl	TwKOAstro		22.836	3.796	60.378	3.609
303						204	170			8.409	52.182	3.391
						135	64				56.107	4.218
						83	87				84.693	4.449
						134	34				48.662	2.124
						37	183				68.716	1.951
						80	174				54.924	2.009
						22	106
						54
						56
						61
						41
						47
						62
						144
						129
						148
						121
						104
						164
						164
						208
						176
						113
						98
						103
						124
