# Supplementary material for: Loss of mitochondrial DNA helicase in retinal macroglia drives neovascular retinopathy
Source: EMBO Mol Med. 2026 May 8;18(7):2573–98. doi: 10.1038/s44321-026-00438-0 (PMC13365537; doi:10.1038/s44321-026-00438-0)
Supplement: Supplementary file 6 — Source data Fig. 4 [file 44321_2026_438_MOESM6_ESM.zip]

Archive with 32 entries (27 files):
- Figure 4/
- Figure 4/4A/
- Figure 4/4A/Enhanced TIF Control/
- Figure 4/4A/Enhanced TIF Control/1200_1_Enchanced_Green.tif
- Figure 4/4A/Enhanced TIF Control/1200_1_Enchanced_Red.tif
- Figure 4/4A/Enhanced TIF Control/1200_2_Enchanced_Green.tif
- Figure 4/4A/Enhanced TIF Control/1200_2_Enchanced_Red.tif
- Figure 4/4A/Enhanced TIF Control/1200_3_Enchanced_Green.tif
- Figure 4/4A/Enhanced TIF Control/1200_3_Enchanced_Red.tif
- Figure 4/4A/Enhanced TIF Control/1200_4_Enchanced_Green.tif
- Figure 4/4A/Enhanced TIF Control/1200_4_Enchanced_Red.tif
- Figure 4/4A/Enhanced TIF Control/1200_5_Enchanced_Green.tif
- Figure 4/4A/Enhanced TIF Control/1200_5_Enchanced_Red.tif
- Figure 4/4A/Enhanced TIF Control/1200_6_Enchanced_Green.tif
- Figure 4/4A/Enhanced TIF Control/1200_6_Enchanced_Red.tif
- Figure 4/4A/Enhanced TIF KO/
- Figure 4/4A/Enhanced TIF KO/1206_1_Enchanced_Green.tif
- Figure 4/4A/Enhanced TIF KO/1206_1_Enchanced_Red.tif
- Figure 4/4A/Enhanced TIF KO/1206_2_Enchanced_Green.tif
- Figure 4/4A/Enhanced TIF KO/1206_2_Enchanced_Red.tif
- Figure 4/4A/Enhanced TIF KO/1206_3_Enchanced_Green.tif
- Figure 4/4A/Enhanced TIF KO/1206_3_Enchanced_Red.tif
- Figure 4/4A/Enhanced TIF KO/1206_4_Enchanced_Green.tif
- Figure 4/4A/Enhanced TIF KO/1206_4_Enchanced_Red.tif
- Figure 4/4A/Enhanced TIF KO/1206_5_Enchanced_Green.tif
- Figure 4/4A/Enhanced TIF KO/1206_5_Enchanced_Red.tif
- Figure 4/4A/Enhanced TIF KO/1206_6_Enchanced_Green.tif
- Figure 4/4A/Enhanced TIF KO/1206_6_Enchanced_Red.tif
- Figure 4/4B-C/
- Figure 4/4B-C/._Glymphatic graphs.pzfx
- Figure 4/4B-C/Glymphatic graphs.pzfx
- Figure 4/Figure_4_numerical_data.xlsx
