# Supplementary material for: Loss of mitochondrial DNA helicase in retinal macroglia drives neovascular retinopathy
Source: EMBO Mol Med. 2026 May 8;18(7):2573–98. doi: 10.1038/s44321-026-00438-0 (PMC13365537; doi:10.1038/s44321-026-00438-0)
Supplement: Supplementary file 6 — Source data Fig. 4 [file 44321_2026_438_MOESM6_ESM.zip › Figure 4/Figure_4_numerical_data.xlsx]

## Sheet: Figure 4
Figure 4B									Figure 4C
Ctrl	TwKOAstro								Ctrl	TwKOAstro
5.6565	5.63133								24.1305	24.1353
3.94067	4.3845								21.4053	20.048
1.8274	4.42083								18.9052	33.9393
	3.5278									27.3614
Brain slice	Ctrl			TwKOAstro					Brain slice	Ctrl			TwKOAstro
1	2.854	2.947	1.364	3.536	3.184	4.704	4.301		1	7.203	17.274	15.43	10.994	13.982	10.492	17.779
2	5.808	3.682	1.277	4.14	2.248	4.77	1.517		2	20.598	8.539	16.925	12.989	9.796	48.515	22.391
3	5.41	4.052	2.085	4.778	3.558	2.191	2.183		3	24.227	24.694	14.938	32.954	15.279	30.147	20.582
4	3.721	2.625	2.05	6.515	2.836	3.068	3.909		4	32.382	26.31	26.512	41.088	11.274	25.097	35.641
5	6.182	4.329	2.361	4.88	5.386	4.845	5.729		5	34.544	25.674	20.721	31.678	32.558	48.983	40.414
6	9.964	6.009		9.939	9.095	6.947			6	25.829	25.941		15.109	37.399	40.402
