# Supplementary material for: Loss of mitochondrial DNA helicase in retinal macroglia drives neovascular retinopathy
Source: EMBO Mol Med. 2026 May 8;18(7):2573–98. doi: 10.1038/s44321-026-00438-0 (PMC13365537; doi:10.1038/s44321-026-00438-0)
Supplement: Supplementary file 7 — Source data Fig. 5 [file 44321_2026_438_MOESM7_ESM.zip]

Archive with 2 entries (1 files):
- Figure 5/
- Figure 5/Figure_5_numerical_data.xlsx
