# Supplementary material for: Loss of mitochondrial DNA helicase in retinal macroglia drives neovascular retinopathy
Source: EMBO Mol Med. 2026 May 8;18(7):2573–98. doi: 10.1038/s44321-026-00438-0 (PMC13365537; doi:10.1038/s44321-026-00438-0)
Supplement: Supplementary file 7 — Source data Fig. 5 [file 44321_2026_438_MOESM7_ESM.zip › Figure 5/Figure_5_numerical_data.xlsx]

## Sheet: Figure 5
Figure 5A,B,D,H			Figure 5C					Figure 5E
RNA sequencing data.				z-score	-log10(p-value)			Gene	Ctrl					TwKOAstro
See Data availability			HIF1α Signaling	1.89	3.3			C1qa	0.555556	2.22222	1.11111	1.11111	0	3.33333	6.11111	7.22222	4.44444	4.44444
			Protein folding	2.236	3.3			C1qb	1.26984	1.42857	0.952381	0.873016	0.47619	1.34921	2.93651	3.1746	2.22222	1.98413
			Eukaryotic Translation Elongation	2.236	3.36			C1qc	1.27907	1.51163	0.465116	0.813953	0.930233	1.27907	2.55814	2.67442	2.55814	2.32558
			Eukaryotic Translation Termination	2.236	3.39			C4b	0	0	0	5	0	30	90	45	75	20
			IL-17A Signaling in Fibroblasts	2.236	3.71			A2m	0.625	2.5	0.625	0.625	0.625	2.5	13.125	9.375	5	4.375
			Eukaryotic Translation Initiation	2.449	3.78			Serping1	1.32653	1.73469	0.408163	0.714286	0.816327	2.7551	5	3.67347	3.97959	2.34694
			Interleukin-4 and Interleukin-13 signaling	1.633	4.03
			Response of EIF2AK4 (GCN2) to amino acid deficiency	2.449	4.19			Figure 5F
			Complement cascade	2.646	4.47
			Neutrophil degranulation	3.051	4.73			Gene	Ctrl					TwKOAstro
			Complement System	1.342	5.35			Gadd45a	1.21212	1.43939	0.643939	0.757576	0.94697	0.871212	1.70454	1.47727	1.36364	1.47727
			Response to elevated platelet cytosolic Ca2+	2.828	5.54			Chil1	1.13402	1.80412	0.360825	0.876289	0.824742	1.70103	5.15464	4.38144	3.19588	3.96907
			Acute Phase Response Signaling	2.449	8.38			Pgf	5	0	0	0	0	5	55	25	5	15
								Rras	1.44578	1.74699	0.542169	0.542169	0.722892	1.74699	1.80723	1.92771	1.68675	1.92771
			Figure 5H					Lrg1	0	1.66667	0.555556	1.66667	1.11111	3.33333	6.66667	3.88889	3.33333	2.22222
								Sparc	1.38083	1.36763	0.659631	0.756376	0.835532	0.897098	1.95251	1.71064	1.37203	1.44239
			Diseases or Functions Annotation	p-value	z-score	gene count		Fgf2	0.9375	1.875	0.9375	0.625	0.625	1.40625	5.625	3.59375	1.71875	1.71875
			Formation of vessel	0.000357	0.992	8		Stat3	1.29353	1.1194	0.746269	0.970149	0.870647	1.1194	2.93532	2.31343	1.74129	1.31841
			Fatty acid metabolism	5.96e-05	1.145	18
			Vasculogenesis	1.34e-11	1.267	36		Figure 5G
			Migration of endothelial cells	3.1e-07	1.367	17
			Accumulation of antigen presenting cells	0.00155	1.387	5		Gene	Ctrl					TwKOAstro
			Proliferation of neuroglia	0.000845	1.409	7		Gfap	1.25	1.25	0	0	2.5	6.25	8.75	6.25	4.375	8.125
			Activation of leukocytes	1.33e-05	1.424	22		Vim	0.965347	1.5099	0.668317	1.06436	0.792079	1.06436	2.31436	1.42327	1.34901	1.52228
			Angiogenesis	2.9e-12	1.459	41		Cd44	1.42857	1.57143	0.571429	1	0.428571	1.28571	3.71429	3.28571	1.57143	1.71429
			Inflammatory response	1.23e-06	1.58	26		Serpina3n	0	2.5	0.833333	1.66667	0	8.33333	33.3333	20.8333	9.16667	11.6667
			Activation of neuroglia	0.000181	1.741	8		Serping1	1.32653	1.73469	0.408163	0.714286	0.816327	2.7551	5	3.67347	3.97959	2.34694
			Activation of macrophages	3.95e-07	1.843	14		Cp	1.3065	1.37006	0.699153	0.798023	0.826271	0.988701	2.40113	1.84322	1.38418	1.21469
			Activation of antigen presenting cells	2.16e-06	1.844	15		Mt1	1.43315	1.28903	0.608487	0.688551	0.980785	0.760608	1.73339	1.22898	1.23299	1.18895
			Proliferation of neural cells	0.000172	1.943	19		Mt2	1.71946	1.40271	0.61086	0.40724	0.859729	0.904977	2.19457	1.80995	1.76471	1.90045
			Activation of astrocytes	0.000258	1.982	5		Stat3	1.29353	1.1194	0.746269	0.970149	0.870647	1.1194	2.93532	2.31343	1.74129	1.31841
			Vascularization	1.44e-08	2.15	17		Lcn2	1.33333	2	0.777778	0.444444	0.444444	1.77778	6.77778	8.33333	4.44444	5.11111
			Migration of astrocytes	5.76e-07	2.204	5
			Migration of neuroglia	0.000109	2.205	6
			Activation of phagocytes	1.25e-05	2.394	15
			Synthesis of lipid	0.000178	2.794	21
