# Supplementary material for: Loss of mitochondrial DNA helicase in retinal macroglia drives neovascular retinopathy
Source: EMBO Mol Med. 2026 May 8;18(7):2573–98. doi: 10.1038/s44321-026-00438-0 (PMC13365537; doi:10.1038/s44321-026-00438-0)
Supplement: Supplementary file 8 — Source data Fig. 6 [file 44321_2026_438_MOESM8_ESM.zip]

Archive with 7 entries (5 files):
- Figure 6/
- Figure 6/6A-B/
- Figure 6/6A-B/030421Ac11_Raster_values.mat
- Figure 6/6A-B/030821Ac17_Raster_values.mat
- Figure 6/6A-B/031221Ac11_Raster_values.mat
- Figure 6/6A-B/110520Ac10_Raster_values.mat
- Figure 6/Figure_6_numerical_data.xlsx
