# Supplementary material for: Loss of mitochondrial DNA helicase in retinal macroglia drives neovascular retinopathy
Source: EMBO Mol Med. 2026 May 8;18(7):2573–98. doi: 10.1038/s44321-026-00438-0 (PMC13365537; doi:10.1038/s44321-026-00438-0)
Supplement: Supplementary file 8 — Source data Fig. 6 [file 44321_2026_438_MOESM8_ESM.zip › Figure 6/Figure_6_numerical_data.xlsx]

## Sheet: Figure 6
Figure 6C					Figure 6D					Figure 6E					Figure 6F					Figure 6G
Control ON		Control OFF			TwKOAstro ON		TwKOAstro OFF			Ctrl ON	Ctrl OFF	TwKOAstro ON	TwKOAstro OFF		Ctrl ON	Ctrl OFF	TwKOAstro ON	TwKOAstro OFF		Ctrl	TwKOAstro
0.00188284	0.57	0.00188284	0.7		0.00186089	0.69	0.00205726	0.64		0.0176827	0.016318	0.00561407	0.00510605		115.654	175.269	1101.02	530.276		119.25	97.5
0.00559139	0.95	0.00559139	0.88		0.0055262	0.98	0.00514897	0.92		0.0108216	0.00394315	0.00206079	0.013351		148.711	228.809	1092.9	185.059		157.25	120.25
0.0125651	1	0.0125651	0.96		0.0124186	1	0.0142884	1		0.00559139	0.00675367	0.00212187	0.00944223		198.522	141.663	1212.62	1167.63		193.25	190
0.0250749	1	0.0250749	1		0.0247825	1	0.0285141	0.98		0.00354052	0.00373712	0.00390197	0.0115129		540.947	1218.59	1058.6	536.86		187	165.75
										0.00545894	0.0139248	0.00609471	0.00204779		499.42	250.524	876.748	2652.86		92.5	177
										0.00460972	0.00994993	0.00539983	0.00441944		753.604	121.878	430.934	1043.26		167.333	180.25
										0.00363952	0.00548837	0.00608621	0.00565542		542.775	474.214	295.677	672.556		200.25	115
										0.00907822	0.00689895	0.0080576	0.00222507		268.27	598.485	254.786	960.298		208.5	147.75
										0.0086908	0.00206827	0.00293181	0.0021341		263.211	4084.94	635.192	4129.67		194.25	156.25
										0.00168425	0.00291299	0.00345896	0.00295445		552.356	3775.6	326.937	2206.26		119.5	149.25
										0.00985308	0.00198891	0.00428864	0.00486441		244.311	4598.9	541.781	530.016		206.5	171.25
										0.0125651		0.00377054	0.00367861		218.193		577.96	2065.2		191	103.5
										0.00332506		0.00460112	0.00204915		472.155		358.63	1839.48		192	177.25
										0.00652121		0.00975692	0.004558		322.879		238.781	3650.24			160.75
										0.00654999		0.00218241			465.617		1104.01				154.75
										0.00559139		0.00313611			494.483		1433.39
										0.00466425		0.00432239			679.616		505.304
										0.00691971		0.00442661			256.266		257.941
										0.0081484		0.015624			356.544		103.309
										0.00265546		0.00537959			881.646		430.001
										0.00373712		0.00401696			525.808		322.426
												0.0117293					83.4379
												0.0113582					155.755
												0.00261923					554.009
												0.00471169					394.571
												0.00667493					858.392
												0.0157156					140.205
												0.00433497					705.729
												0.00612554					377.685
												0.0165399					190.991
												0.00526439					467.742
												0.00816152					392.96
												0.00766521					294.562
