# Supplementary material for: Loss of mitochondrial DNA helicase in retinal macroglia drives neovascular retinopathy
Source: EMBO Mol Med. 2026 May 8;18(7):2573–98. doi: 10.1038/s44321-026-00438-0 (PMC13365537; doi:10.1038/s44321-026-00438-0)
Supplement: Supplementary file 9 — Figure EV1 Source Data [file 44321_2026_438_MOESM9_ESM.zip]

Archive with 11 entries (9 files):
- Figure EV1/
- Figure EV1/EV1B/
- Figure EV1/EV1B/FS025_AW7672_Sox9only_8.png
- Figure EV1/EV1B/FS025_AW7672_Sox9_8-noTomato.png
- Figure EV1/EV1B/FS025_AW7672_Sox9_8.png
- Figure EV1/EV1B/FS025_AW7672_Sox9_8_.png
- Figure EV1/EV1B/FS025_AW7672_Sox9_8_scale.png
- Figure EV1/EV1B/FS025_AW7675_Sox9only_4.png
- Figure EV1/EV1B/FS025_AW7675_Sox9_4.png
- Figure EV1/EV1B/FS025_AW7675_Sox9_4_noTomato.png
- Figure EV1/Figure_EV1_numerical_data.xlsx
