# Supplementary material for: Loss of mitochondrial DNA helicase in retinal macroglia drives neovascular retinopathy
Source: EMBO Mol Med. 2026 May 8;18(7):2573–98. doi: 10.1038/s44321-026-00438-0 (PMC13365537; doi:10.1038/s44321-026-00438-0)
Supplement: Supplementary file 9 — Figure EV1 Source Data [file 44321_2026_438_MOESM9_ESM.zip › Figure EV1/Figure_EV1_numerical_data.xlsx]

## Sheet: Figure EV1
Figure EV 1A						Figure EV 1C
Gfap_Cre: tdTomato area						tdTomato/Sox9
Astrocytes and Müller glia			Astrocytes
Ctrl	TwKOAstro		Ctrl	TwKOAstro		Ctrl		TwKOAstro
233.141	470.593		54.1955	118.943		2w	5M	2w	5M
164.03	302.735		5917.85	191.567		6.88632	15.8606	9.43539	10.3386
57.0633	178.067		230.737	66.0707		6.24008	16.7334	16.0165	14.8892
670.673	328.576		66.9795	92.3454		6.93354	21.2308	8.73525	6.31115
878.084	605.491		85.8222	144.188				20.8459	13.8367
97.2025	623.98		22.6193	78.0973
181.187	1062.73		168.918	64.97
55.3669	1088.95		163.263	150.025
292.304	649.498		63.6875	120.973
1532.14	968.501		116.591	355.123
143.299	556.435		67.8782	153.256
289.265	837.824		437.644	219.195
270.018	236.13		172.604	204.16
172.048	642.813		95.9908	207.916
485.851	364.979		84.6508	248.166
220.72	661.746		194.213	336.149
110.754	485.164		92.5474	222.396
674.975	482.034		167.868	220.841
121.205	832.23		200.948	227.425
272.937	929.664		110.542	243.764
	832.886		46.6927	176.289
	410.904		49.0254	192.547
			130.334	164.121
				415.973
				402.119
				210.097
				332.322
				131.97
				390.759
				402.725
				271.301
				155.498
				67.9186
				170.473
