# Supplementary material for: Loss of mitochondrial DNA helicase in retinal macroglia drives neovascular retinopathy
Source: EMBO Mol Med. 2026 May 8;18(7):2573–98. doi: 10.1038/s44321-026-00438-0 (PMC13365537; doi:10.1038/s44321-026-00438-0)
Supplement: Supplementary file 10 — Figure EV2 Source Data [file 44321_2026_438_MOESM10_ESM.zip]

Archive with 132 entries (127 files):
- Figure EV2/
- __MACOSX/._Figure EV2
- Figure EV2/EV2A/
- __MACOSX/Figure EV2/._EV2A
- Figure EV2/._EV2A
- Figure EV2/EV2C/
- __MACOSX/Figure EV2/._EV2C
- Figure EV2/._EV2C
- Figure EV2/Figure_EV2_numerical_data.xlsx
- __MACOSX/Figure EV2/._Figure_EV2_numerical_data.xlsx
- Figure EV2/._Figure_EV2_numerical_data.xlsx
- Figure EV2/EV2B/
- Figure EV2/EV2D/
- Figure EV2/EV2A/AW7672_crop.png
- __MACOSX/Figure EV2/EV2A/._AW7672_crop.png
- Figure EV2/EV2A/._AW7672_crop.png
- Figure EV2/EV2A/AW7672_crop_CP.png
- __MACOSX/Figure EV2/EV2A/._AW7672_crop_CP.png
- Figure EV2/EV2A/._AW7672_crop_CP.png
- Figure EV2/EV2A/C1-AW7672_crop.png
- __MACOSX/Figure EV2/EV2A/._C1-AW7672_crop.png
- Figure EV2/EV2A/._C1-AW7672_crop.png
- Figure EV2/EV2A/C1-AW7672_crop_scale.png
- __MACOSX/Figure EV2/EV2A/._C1-AW7672_crop_scale.png
- Figure EV2/EV2A/._C1-AW7672_crop_scale.png
- Figure EV2/EV2A/C1_AW7675_5u_405_DAPI_CF40_Zyla_488_GFP_CF40_Zyla_561_RFP_C..._RFP_CF40_Zyla_Retina60x_mtDNA_tomato_2.ims Resolution Level 1 Z=15 C=0.tif
- __MACOSX/Figure EV2/EV2A/._C1_AW7675_5u_405_DAPI_CF40_Zyla_488_GFP_CF40_Zyla_561_RFP_C..._RFP_CF40_Zyla_Retina60x_mtDNA_tomato_2.ims Resolution Level 1 Z=15 C=0.tif
- Figure EV2/EV2A/._C1_AW7675_5u_405_DAPI_CF40_Zyla_488_GFP_CF40_Zyla_561_RFP_C..._RFP_CF40_Zyla_Retina60x_mtDNA_tomato_2.ims Resolution Level 1 Z=15 C=0.tif
- Figure EV2/EV2A/C1_AW7675_crop C=0.tif
- __MACOSX/Figure EV2/EV2A/._C1_AW7675_crop C=0.tif
- Figure EV2/EV2A/._C1_AW7675_crop C=0.tif
- Figure EV2/EV2A/C1_AW7675_crop.png
- __MACOSX/Figure EV2/EV2A/._C1_AW7675_crop.png
- Figure EV2/EV2A/._C1_AW7675_crop.png
- Figure EV2/EV2A/C2-AW7672_crop.png
- __MACOSX/Figure EV2/EV2A/._C2-AW7672_crop.png
- Figure EV2/EV2A/._C2-AW7672_crop.png
- Figure EV2/EV2A/C2_AW7675_5u_405_DAPI_CF40_Zyla_488_GFP_CF40_Zyla_561_RFP_C..._RFP_CF40_Zyla_Retina60x_mtDNA_tomato_2.ims Resolution Level 1 Z=15 C=1.tif
- __MACOSX/Figure EV2/EV2A/._C2_AW7675_5u_405_DAPI_CF40_Zyla_488_GFP_CF40_Zyla_561_RFP_C..._RFP_CF40_Zyla_Retina60x_mtDNA_tomato_2.ims Resolution Level 1 Z=15 C=1.tif
- Figure EV2/EV2A/._C2_AW7675_5u_405_DAPI_CF40_Zyla_488_GFP_CF40_Zyla_561_RFP_C..._RFP_CF40_Zyla_Retina60x_mtDNA_tomato_2.ims Resolution Level 1 Z=15 C=1.tif
- Figure EV2/EV2A/C2_AW7675_crop C=1.tif
- __MACOSX/Figure EV2/EV2A/._C2_AW7675_crop C=1.tif
- Figure EV2/EV2A/._C2_AW7675_crop C=1.tif
- Figure EV2/EV2A/C2_AW7675_crop.png
- __MACOSX/Figure EV2/EV2A/._C2_AW7675_crop.png
- Figure EV2/EV2A/._C2_AW7675_crop.png
- Figure EV2/EV2A/C3-AW7672_crop.png
- __MACOSX/Figure EV2/EV2A/._C3-AW7672_crop.png
- Figure EV2/EV2A/._C3-AW7672_crop.png
- Figure EV2/EV2A/C3_AW7675_5crop.png
- __MACOSX/Figure EV2/EV2A/._C3_AW7675_5crop.png
- Figure EV2/EV2A/._C3_AW7675_5crop.png
- Figure EV2/EV2A/C3_AW7675_5u_405_DAPI_CF40_Zyla_488_GFP_CF40_Zyla_561_RFP_C..._RFP_CF40_Zyla_Retina60x_mtDNA_tomato_2.ims Resolution Level 1 Z=15 C=2.tif
- __MACOSX/Figure EV2/EV2A/._C3_AW7675_5u_405_DAPI_CF40_Zyla_488_GFP_CF40_Zyla_561_RFP_C..._RFP_CF40_Zyla_Retina60x_mtDNA_tomato_2.ims Resolution Level 1 Z=15 C=2.tif
- Figure EV2/EV2A/._C3_AW7675_5u_405_DAPI_CF40_Zyla_488_GFP_CF40_Zyla_561_RFP_C..._RFP_CF40_Zyla_Retina60x_mtDNA_tomato_2.ims Resolution Level 1 Z=15 C=2.tif
- Figure EV2/EV2A/C3_AW7675_crop C=2.tif
- __MACOSX/Figure EV2/EV2A/._C3_AW7675_crop C=2.tif
- Figure EV2/EV2A/._C3_AW7675_crop C=2.tif
- Figure EV2/EV2A/Composit_AW7675_5u_405_DAPI_CF40_Zyla_488_GFP_CF40_Zyla_561_RFP_C..._RFP_CF40_Zyla_Retina60x_mtDNA_tomato_2.ims Resolution Level 1 Z=15 C=2.tif
- __MACOSX/Figure EV2/EV2A/._Composit_AW7675_5u_405_DAPI_CF40_Zyla_488_GFP_CF40_Zyla_561_RFP_C..._RFP_CF40_Zyla_Retina60x_mtDNA_tomato_2.ims Resolution Level 1 Z=15 C=2.tif
- Figure EV2/EV2A/._Composit_AW7675_5u_405_DAPI_CF40_Zyla_488_GFP_CF40_Zyla_561_RFP_C..._RFP_CF40_Zyla_Retina60x_mtDNA_tomato_2.ims Resolution Level 1 Z=15 C=2.tif
- Figure EV2/EV2A/Composit_AW7675_crop.png
- __MACOSX/Figure EV2/EV2A/._Composit_AW7675_crop.png
- Figure EV2/EV2A/._Composit_AW7675_crop.png
- Figure EV2/EV2A/CP_dsDNA_AW7675_crop.png
- __MACOSX/Figure EV2/EV2A/._CP_dsDNA_AW7675_crop.png
- Figure EV2/EV2A/._CP_dsDNA_AW7675_crop.png
- Figure EV2/EV2A/CP_Nuclei_AW7675_crop.png
- __MACOSX/Figure EV2/EV2A/._CP_Nuclei_AW7675_crop.png
- Figure EV2/EV2A/._CP_Nuclei_AW7675_crop.png
- Figure EV2/EV2A/CP_Relate_AW7675_crop.png
- __MACOSX/Figure EV2/EV2A/._CP_Relate_AW7675_crop.png
- Figure EV2/EV2A/._CP_Relate_AW7675_crop.png
- Figure EV2/EV2A/CP_tdTomato_AW7675_crop.png
- __MACOSX/Figure EV2/EV2A/._CP_tdTomato_AW7675_crop.png
- Figure EV2/EV2A/._CP_tdTomato_AW7675_crop.png
- Figure EV2/EV2C/CP_AW7782_7_COXI.png
- __MACOSX/Figure EV2/EV2C/._CP_AW7782_7_COXI.png
- Figure EV2/EV2C/._CP_AW7782_7_COXI.png
- Figure EV2/EV2C/CP_AW7782_7_GFAP.png
- __MACOSX/Figure EV2/EV2C/._CP_AW7782_7_GFAP.png
- Figure EV2/EV2C/._CP_AW7782_7_GFAP.png
- Figure EV2/EV2C/CP_AW7782_7_Relate.png
- __MACOSX/Figure EV2/EV2C/._CP_AW7782_7_Relate.png
- Figure EV2/EV2C/._CP_AW7782_7_Relate.png
- Figure EV2/EV2C/CP_AW7788_COXI.png
- __MACOSX/Figure EV2/EV2C/._CP_AW7788_COXI.png
- Figure EV2/EV2C/._CP_AW7788_COXI.png
- Figure EV2/EV2C/CP_AW7788_GFAP.png
- __MACOSX/Figure EV2/EV2C/._CP_AW7788_GFAP.png
- Figure EV2/EV2C/._CP_AW7788_GFAP.png
- Figure EV2/EV2C/CP_AW7788_Relate.png
- __MACOSX/Figure EV2/EV2C/._CP_AW7788_Relate.png
- Figure EV2/EV2C/._CP_AW7788_Relate.png
- Figure EV2/EV2C/FS027_AW7782_7_dsDNA.png
- __MACOSX/Figure EV2/EV2C/._FS027_AW7782_7_dsDNA.png
- Figure EV2/EV2C/._FS027_AW7782_7_dsDNA.png
- Figure EV2/EV2C/FS027_AW7782_7_dsDNA_scale.png
- __MACOSX/Figure EV2/EV2C/._FS027_AW7782_7_dsDNA_scale.png
- Figure EV2/EV2C/._FS027_AW7782_7_dsDNA_scale.png
- Figure EV2/EV2C/FS027_AW7782_7_GFAP.jpg
- __MACOSX/Figure EV2/EV2C/._FS027_AW7782_7_GFAP.jpg
- Figure EV2/EV2C/._FS027_AW7782_7_GFAP.jpg
- Figure EV2/EV2C/FS027_AW7782_7_GFAP.png
- __MACOSX/Figure EV2/EV2C/._FS027_AW7782_7_GFAP.png
- Figure EV2/EV2C/._FS027_AW7782_7_GFAP.png
- Figure EV2/EV2C/FS027_AW7782_7_merge.png
- __MACOSX/Figure EV2/EV2C/._FS027_AW7782_7_merge.png
- Figure EV2/EV2C/._FS027_AW7782_7_merge.png
- Figure EV2/EV2C/FS027_AW7788_composite.png
- __MACOSX/Figure EV2/EV2C/._FS027_AW7788_composite.png
- Figure EV2/EV2C/._FS027_AW7788_composite.png
- Figure EV2/EV2C/FS027_AW7788_COXI.png
- __MACOSX/Figure EV2/EV2C/._FS027_AW7788_COXI.png
- Figure EV2/EV2C/._FS027_AW7788_COXI.png
- Figure EV2/EV2C/FS027_AW7788_GFAP.jpg
- __MACOSX/Figure EV2/EV2C/._FS027_AW7788_GFAP.jpg
- Figure EV2/EV2C/._FS027_AW7788_GFAP.jpg
- Figure EV2/EV2C/FS027_AW7788_GFAP.png
- __MACOSX/Figure EV2/EV2C/._FS027_AW7788_GFAP.png
- Figure EV2/EV2C/._FS027_AW7788_GFAP.png
- Figure EV2/EV2C/FS027_AW7788__405_DAPI_CF40_Zyla_488_GFP_CF40_Zyla_640_Cy5_CF4...640_Cy5_CF40_Zyla_Retina60x_COX1_GFAP_1.ims Resolution Level 1 Z=15 C=0.tif
- __MACOSX/Figure EV2/EV2C/._FS027_AW7788__405_DAPI_CF40_Zyla_488_GFP_CF40_Zyla_640_Cy5_CF4...640_Cy5_CF40_Zyla_Retina60x_COX1_GFAP_1.ims Resolution Level 1 Z=15 C=0.tif
- Figure EV2/EV2C/._FS027_AW7788__405_DAPI_CF40_Zyla_488_GFP_CF40_Zyla_640_Cy5_CF4...640_Cy5_CF40_Zyla_Retina60x_COX1_GFAP_1.ims Resolution Level 1 Z=15 C=0.tif
- Figure EV2/EV2C/FS027_AW7788__405_DAPI_CF40_Zyla_488_GFP_CF40_Zyla_640_Cy5_CF4...640_Cy5_CF40_Zyla_Retina60x_COX1_GFAP_1.ims Resolution Level 1 Z=15 C=1.tif
- __MACOSX/Figure EV2/EV2C/._FS027_AW7788__405_DAPI_CF40_Zyla_488_GFP_CF40_Zyla_640_Cy5_CF4...640_Cy5_CF40_Zyla_Retina60x_COX1_GFAP_1.ims Resolution Level 1 Z=15 C=1.tif
- Figure EV2/EV2C/._FS027_AW7788__405_DAPI_CF40_Zyla_488_GFP_CF40_Zyla_640_Cy5_CF4...640_Cy5_CF40_Zyla_Retina60x_COX1_GFAP_1.ims Resolution Level 1 Z=15 C=1.tif
- Figure EV2/EV2C/FS027_AW7788__405_DAPI_CF40_Zyla_488_GFP_CF40_Zyla_640_Cy5_CF4...640_Cy5_CF40_Zyla_Retina60x_COX1_GFAP_1.ims Resolution Level 1 Z=15 C=2.tif
- __MACOSX/Figure EV2/EV2C/._FS027_AW7788__405_DAPI_CF40_Zyla_488_GFP_CF40_Zyla_640_Cy5_CF4...640_Cy5_CF40_Zyla_Retina60x_COX1_GFAP_1.ims Resolution Level 1 Z=15 C=2.tif
- Figure EV2/EV2C/._FS027_AW7788__405_DAPI_CF40_Zyla_488_GFP_CF40_Zyla_640_Cy5_CF4...640_Cy5_CF40_Zyla_Retina60x_COX1_GFAP_1.ims Resolution Level 1 Z=15 C=2.tif
- Figure EV2/EV2B/EV2B.pdf
- Figure EV2/EV2D/EV2D.pdf
