# Supplementary material for: Loss of mitochondrial DNA helicase in retinal macroglia drives neovascular retinopathy
Source: EMBO Mol Med. 2026 May 8;18(7):2573–98. doi: 10.1038/s44321-026-00438-0 (PMC13365537; doi:10.1038/s44321-026-00438-0)
Supplement: Supplementary file 10 — Figure EV2 Source Data [file 44321_2026_438_MOESM10_ESM.zip › Figure EV2/Figure_EV2_numerical_data.xlsx]

## Sheet: Figure EV2
Figure EV2B					Figure EV2 D
dsDNA in astrocytes					COXI count/GFAP
2w	5M	2w	5M		Ctrl	TwKOAstro
0.00061133	0.00463446	0.0020458	0.0012619		0.0010416	0.00029483
0.00088166	0.00360904	8.6147e-05	0.00117465		0.00249875	0.0003291
0.00142727	0.00295562	0.00084595	0.00136935		0.00185311	0.00025961
0.00296522	0.00221012	0.00051971	0.00185742		0.00254164	0.0002375
					0.00163759	0.00028018
					0.00233163	0.00036646
					0.00101379	0.00037981
					0	0.00042705
					0.00071748	0.00047512
					0.00039113	0.00036723
					0.00064604	0.00031941
					0.00087524	0.00027656
					0.00073868	0.00032211
					0.00215515	0.00023362
					0.00064481	0.00033365
					0.00103059	0.00020791
					0.00049077	0.00023615
					0.00037639	0.0004071
					0.00059305	0.0005181
					0.00030886	0.00040887
					0.00019946	0.00028086
					0.00011134	0.00026547
						0.00072763
						0.00025805
						0.0003598
						0.00057614
						0.00038493
