# Supplementary material for: Loss of mitochondrial DNA helicase in retinal macroglia drives neovascular retinopathy
Source: EMBO Mol Med. 2026 May 8;18(7):2573–98. doi: 10.1038/s44321-026-00438-0 (PMC13365537; doi:10.1038/s44321-026-00438-0)
Supplement: Supplementary file 11 — Figure EV3 Source Data [file 44321_2026_438_MOESM11_ESM.zip]

Archive with 29 entries (27 files):
- Figure EV3/
- __MACOSX/._Figure EV3
- Figure EV3/EV3A/
- __MACOSX/Figure EV3/._EV3A
- Figure EV3/._EV3A
- Figure EV3/Figure_EV3_numerical_data.xlsx
- __MACOSX/Figure EV3/._Figure_EV3_numerical_data.xlsx
- Figure EV3/._Figure_EV3_numerical_data.xlsx
- Figure EV3/EV3 C.pdf
- Figure EV3/EV3B.pdf
- Figure EV3/EV3D.pdf
- Figure EV3/EV3A/FS024_AW7672 C=0.tif
- __MACOSX/Figure EV3/EV3A/._FS024_AW7672 C=0.tif
- Figure EV3/EV3A/._FS024_AW7672 C=0.tif
- Figure EV3/EV3A/FS024_AW7672 Comp.tif
- __MACOSX/Figure EV3/EV3A/._FS024_AW7672 Comp.tif
- Figure EV3/EV3A/FS024_AW7672 C=1.tif
- __MACOSX/Figure EV3/EV3A/._FS024_AW7672 C=1.tif
- Figure EV3/EV3A/._FS024_AW7672 Comp.tif
- Figure EV3/EV3A/._FS024_AW7672 C=1.tif
- Figure EV3/EV3A/FS024_AW7676 C=0.tif
- __MACOSX/Figure EV3/EV3A/._FS024_AW7676 C=0.tif
- Figure EV3/EV3A/._FS024_AW7676 C=0.tif
- Figure EV3/EV3A/FS024_AW7676 C=1.tif
- __MACOSX/Figure EV3/EV3A/._FS024_AW7676 C=1.tif
- Figure EV3/EV3A/._FS024_AW7676 C=1.tif
- Figure EV3/EV3A/FS024_AW7676 Comp.tif
- __MACOSX/Figure EV3/EV3A/._FS024_AW7676 Comp.tif
- Figure EV3/EV3A/._FS024_AW7676 Comp.tif
