# Supplementary material for: Loss of mitochondrial DNA helicase in retinal macroglia drives neovascular retinopathy
Source: EMBO Mol Med. 2026 May 8;18(7):2573–98. doi: 10.1038/s44321-026-00438-0 (PMC13365537; doi:10.1038/s44321-026-00438-0)
Supplement: Supplementary file 11 — Figure EV3 Source Data [file 44321_2026_438_MOESM11_ESM.zip › Figure EV3/Figure_EV3_numerical_data.xlsx]

## Sheet: Figure EV3
Figure EV 3B			Figure EV3 C			Figure EV3 D
FJC intensity in tdTomato			GFAP area			Microgliiosis
Ctrl	TwKOAstro		Ctrl	TwKOAstro		Ctrl	TwKOAstro
0.00269672	0.00332753		1096.85	3014.07		21	34
0.00350738	0.00323594		1595.4	2658.95		21	60
0.00315677	0.00284344		1783.98	2128.38		19	45
0.00293573	0.00368474		2062.05	2580.53		25	31
0.00266853	0.00287187		1238.31	1430.47		26	23
0.00252683	0.0030267		738.104	2284.63		21	20
0.00272024	0.00322081		1252.62	1193.77		26	19
0.00283491	0.00291693		550.619	1751.52		25	22
0.00292057	0.00292403		1443.89	2131.66		20	21
0.00290536	0.00288695		741.467	1743.64		27	39
0.00322724	0.00311618		1442.9	2640.57		20	25
	0.00289262		2286.52	2331.58		20	58
	0.00280887		636.67	2859.59		27	70
	0.00278117		467.839	3236.45		17	59
	0.00274028		303.544	3044.88		21	60
			460.133	3004.39		21	57
			625.732	3352.55		18	72
			387.646	2903.46		22	68
			591.837	3245.22		34	51
			30.5624	2873.9		21	60
			836.265	3506.43		23
			1008.75	2354.65		20
				3449.22
				3606.01
				3269.36
				3120.86
				3184.5
