# Supplementary material for: Loss of mitochondrial DNA helicase in retinal macroglia drives neovascular retinopathy
Source: EMBO Mol Med. 2026 May 8;18(7):2573–98. doi: 10.1038/s44321-026-00438-0 (PMC13365537; doi:10.1038/s44321-026-00438-0)
Supplement: Supplementary file 12 — Figure EV4 Source Data [file 44321_2026_438_MOESM12_ESM.zip]

Archive with 71 entries (64 files):
- Figure EV4/
- __MACOSX/._Figure EV4
- Figure EV4/EV4A/
- __MACOSX/Figure EV4/._EV4A
- Figure EV4/._EV4A
- Figure EV4/EV4C/
- __MACOSX/Figure EV4/._EV4C
- Figure EV4/._EV4C
- Figure EV4/EV4E/
- __MACOSX/Figure EV4/._EV4E
- Figure EV4/._EV4E
- Figure EV4/Figure_EV4_numerical_data.xlsx
- __MACOSX/Figure EV4/._Figure_EV4_numerical_data.xlsx
- Figure EV4/._Figure_EV4_numerical_data.xlsx
- Figure EV4/EV4B/
- Figure EV4/EV4F/
- Figure EV4/EV4D/
- Figure EV4/EV4A/AW4229C_IB4_GFAP_10x_zstack_Maximum intensity projection-Create Image Subset-39.tif
- __MACOSX/Figure EV4/EV4A/._AW4229C_IB4_GFAP_10x_zstack_Maximum intensity projection-Create Image Subset-39.tif
- Figure EV4/EV4A/._AW4229C_IB4_GFAP_10x_zstack_Maximum intensity projection-Create Image Subset-39.tif
- Figure EV4/EV4A/AW4229C_IB4_GFAP_10x_zstack_Maximum intensity projection-Create Image Subset-39.tif result.tif
- __MACOSX/Figure EV4/EV4A/._AW4229C_IB4_GFAP_10x_zstack_Maximum intensity projection-Create Image Subset-39.tif result.tif
- Figure EV4/EV4A/._AW4229C_IB4_GFAP_10x_zstack_Maximum intensity projection-Create Image Subset-39.tif result.tif
- Figure EV4/EV4A/AW4233CT_IB4_GFAP_10x_zstack_Maximum intensity projection-Create Image Subset-31.tif
- __MACOSX/Figure EV4/EV4A/._AW4233CT_IB4_GFAP_10x_zstack_Maximum intensity projection-Create Image Subset-31.tif
- Figure EV4/EV4A/._AW4233CT_IB4_GFAP_10x_zstack_Maximum intensity projection-Create Image Subset-31.tif
- Figure EV4/EV4A/AW4233CT_IB4_GFAP_10x_zstack_Maximum intensity projection-Create Image Subset-31.tif result.tif
- __MACOSX/Figure EV4/EV4A/._AW4233CT_IB4_GFAP_10x_zstack_Maximum intensity projection-Create Image Subset-31.tif result.tif
- Figure EV4/EV4A/._AW4233CT_IB4_GFAP_10x_zstack_Maximum intensity projection-Create Image Subset-31.tif result.tif
- Figure EV4/EV4C/MUT3403_IB4_GFAP_10x_Z-stack_Tiles_Maximum intensity projection-Create Image Subset-44 copy.tif
- __MACOSX/Figure EV4/EV4C/._MUT3403_IB4_GFAP_10x_Z-stack_Tiles_Maximum intensity projection-Create Image Subset-44 copy.tif
- Figure EV4/EV4C/._MUT3403_IB4_GFAP_10x_Z-stack_Tiles_Maximum intensity projection-Create Image Subset-44 copy.tif
- Figure EV4/EV4C/MUT3403_IB4_GFAP_10x_Z-stack_Tiles_Maximum intensity projection-Create Image Subset-44.tif result copy.jpg
- __MACOSX/Figure EV4/EV4C/._MUT3403_IB4_GFAP_10x_Z-stack_Tiles_Maximum intensity projection-Create Image Subset-44.tif result copy.jpg
- Figure EV4/EV4C/._MUT3403_IB4_GFAP_10x_Z-stack_Tiles_Maximum intensity projection-Create Image Subset-44.tif result copy.jpg
- Figure EV4/EV4C/MUT3421_IB4_GFAP_10x_Z-stack_Tiles_Maximum intensity projection-Create Image Subset-34 copy.tif
- __MACOSX/Figure EV4/EV4C/._MUT3421_IB4_GFAP_10x_Z-stack_Tiles_Maximum intensity projection-Create Image Subset-34 copy.tif
- Figure EV4/EV4C/._MUT3421_IB4_GFAP_10x_Z-stack_Tiles_Maximum intensity projection-Create Image Subset-34 copy.tif
- Figure EV4/EV4C/MUT3421_IB4_GFAP_10x_Z-stack_Tiles_Maximum intensity projection-Create Image Subset-34.tif result copy.tif
- __MACOSX/Figure EV4/EV4C/._MUT3421_IB4_GFAP_10x_Z-stack_Tiles_Maximum intensity projection-Create Image Subset-34.tif result copy.tif
- Figure EV4/EV4C/._MUT3421_IB4_GFAP_10x_Z-stack_Tiles_Maximum intensity projection-Create Image Subset-34.tif result copy.tif
- Figure EV4/EV4E/Ndufs4_3516(Ct)_IB4_10x_Maximum intensity projection.tif
- __MACOSX/Figure EV4/EV4E/._Ndufs4_3516(Ct)_IB4_10x_Maximum intensity projection.tif
- Figure EV4/EV4E/._Ndufs4_3516(Ct)_IB4_10x_Maximum intensity projection.tif
- Figure EV4/EV4E/Ndufs4_3516(Ct)_IB4_10x_Maximum intensity projection_AngioTool.jpg
- __MACOSX/Figure EV4/EV4E/._Ndufs4_3516(Ct)_IB4_10x_Maximum intensity projection_AngioTool.jpg
- Figure EV4/EV4E/._Ndufs4_3516(Ct)_IB4_10x_Maximum intensity projection_AngioTool.jpg
- Figure EV4/EV4E/Ndufs4_3521(KO)_IB4_10x_Maximum intensity projection.tif
- __MACOSX/Figure EV4/EV4E/._Ndufs4_3521(KO)_IB4_10x_Maximum intensity projection.tif
- Figure EV4/EV4E/._Ndufs4_3521(KO)_IB4_10x_Maximum intensity projection.tif
- Figure EV4/EV4E/Ndufs4_3521(KO)_IB4_10x_Maximum intensity projection_AngioTool.tif
- __MACOSX/Figure EV4/EV4E/._Ndufs4_3521(KO)_IB4_10x_Maximum intensity projection_AngioTool.tif
- Figure EV4/EV4E/._Ndufs4_3521(KO)_IB4_10x_Maximum intensity projection_AngioTool.tif
- Figure EV4/EV4B/No of junctions (both, multiple values per mouse)_Deletor.pdf
- __MACOSX/Figure EV4/EV4B/._No of junctions (both, multiple values per mouse)_Deletor.pdf
- Figure EV4/EV4B/._No of junctions (both, multiple values per mouse)_Deletor.pdf
- Figure EV4/EV4B/Vessel area (both, multiple values per mouse)_Deletor.pdf
- __MACOSX/Figure EV4/EV4B/._Vessel area (both, multiple values per mouse)_Deletor.pdf
- Figure EV4/EV4B/._Vessel area (both, multiple values per mouse)_Deletor.pdf
- Figure EV4/EV4F/No of junctions (both, multiple values per mouse)_Ndufs4KO.pdf
- __MACOSX/Figure EV4/EV4F/._No of junctions (both, multiple values per mouse)_Ndufs4KO.pdf
- Figure EV4/EV4F/._No of junctions (both, multiple values per mouse)_Ndufs4KO.pdf
- Figure EV4/EV4F/Vessel area (both, multiple values per mouse)_Ndufs4KO.pdf
- __MACOSX/Figure EV4/EV4F/._Vessel area (both, multiple values per mouse)_Ndufs4KO.pdf
- Figure EV4/EV4F/._Vessel area (both, multiple values per mouse)_Ndufs4KO.pdf
- Figure EV4/EV4D/No of junctions (both, multiple values per mouse)_Mutator.pdf
- __MACOSX/Figure EV4/EV4D/._No of junctions (both, multiple values per mouse)_Mutator.pdf
- Figure EV4/EV4D/._No of junctions (both, multiple values per mouse)_Mutator.pdf
- Figure EV4/EV4D/Vessel area (both, multiple values per mouse)_Mutator.pdf
- __MACOSX/Figure EV4/EV4D/._Vessel area (both, multiple values per mouse)_Mutator.pdf
- Figure EV4/EV4D/._Vessel area (both, multiple values per mouse)_Mutator.pdf
