# Supplementary material for: Loss of mitochondrial DNA helicase in retinal macroglia drives neovascular retinopathy
Source: EMBO Mol Med. 2026 May 8;18(7):2573–98. doi: 10.1038/s44321-026-00438-0 (PMC13365537; doi:10.1038/s44321-026-00438-0)
Supplement: Supplementary file 12 — Figure EV4 Source Data [file 44321_2026_438_MOESM12_ESM.zip › Figure EV4/Figure_EV4_numerical_data.xlsx]

## Sheet: Figure EV4
Figure EV4. B			Figure EV4. D			Figure EV4. F
Vessel area			Vessel area			Vessel area
Ctrl	Deletor		Ctrl	Mutator		Ctrl	Ndufs4KO
220.288	200.379		236.283	241.683		197.155	236.97
246.956	142.336		241.972	223.392		166.764	214.799
225.033	152.35		246.331	242.254		164.158	217.3
224.848	179.485		242.574	205.76		154.388	212.22
268.395	256.125		240.616	216.973		176.381	199.762
256.349	213.029		226.058	217.892		209.351	196.652
252.054	207.958		241.984	287.569		213.455	150.643
281.887	276.277		221.207	283.27		194.302	189.979
281.876	283.944		217.409	279.757		196.785	144.001
278.069	282.615		229.966	184.295		204.544	158.719
278.438	235.988		256.821	191.764		191.907	183.365
277.17	230.449		217.868	199.112		166.647	160.109
271.942	256.878		263.515	139.959		187.566	189.399
293.994	244.124		243.443	130.968		173.949	143.885
217.313	269.454		243.685	152.56		182.61	172.656
235.652	230.876		213.192	258.775		202.758	240.816
	299.184		248.083	255.266		177.511	216.254
	279.859		224.835	269.021		195.544	250.348
	261.109		219.556	257.745		215.124	210.95
	244.667		178.112	241.054		184.411	207.869
	250.94		196.652	254.519		250.159	208.758
	251.742					240.008	193.843
						225.376	188.185
						235.964	201.815
						250.444	218.771
						176.889	210.66
						208.742	173.956
						202.806	134.585
						200.95	136.391
						196.593	153.575
Junction number			Junction number			Junction number
Ctrl	Deletor		Ctrl	Mutator		Ctrl	Ndufs4KO
572	450		573	583		827	1197
538	553		604	478		777	1089
568	459		663	641		712	1099
604	236		605	388		583	1100
482	316		670	422		723	935
542	373		564	437		1063	873
723	741		590	829		1062	666
706	447		619	853		912	734
680	455		552	801		890	513
830	766		476	297		946	568
916	918		714	353		719	667
854	930		488	410		614	667
727	474		760	186		826	927
760	461		675	213		731	538
810	708		587	230		686	772
935	564		409	569		870	1154
425	776		654	669		730	960
543	486		476	731		875	1294
	1015		526	584		1042	867
	811		368	505		915	798
	736		368	628		1353	972
	502					1252	843
	574					1109	806
	603					1204	925
						1265	1011
						515	1040
						720	773
						776	485
						722	538
						664	600
