# Supplementary material for: Loss of mitochondrial DNA helicase in retinal macroglia drives neovascular retinopathy
Source: EMBO Mol Med. 2026 May 8;18(7):2573–98. doi: 10.1038/s44321-026-00438-0 (PMC13365537; doi:10.1038/s44321-026-00438-0)
Supplement: Supplementary file 13 — Figure EV6 Source Data [file 44321_2026_438_MOESM13_ESM.zip]

Archive with 7 entries (6 files):
- Figure EV6/
- Figure EV6/AW6477_Brn3a_20x_3_Maximum intensity projection-Create Image Subset-42_c1+2.tif
- Figure EV6/AW6477_Brn3a_20x_3_Maximum intensity projection-Create Image Subset-42_c1.tif
- Figure EV6/AW6477_Brn3a_20x_3_Maximum intensity projection-Create Image Subset-42_c2.tif
- Figure EV6/AW6485_Brn3a_20x_3_Maximum intensity projection-Create Image Subset-85_c1+2.tif
- Figure EV6/AW6485_Brn3a_20x_3_Maximum intensity projection-Create Image Subset-85_c1.tif
- Figure EV6/AW6485_Brn3a_20x_3_Maximum intensity projection-Create Image Subset-85_c2.tif
