# Supplementary material for: Loss of mitochondrial DNA helicase in retinal macroglia drives neovascular retinopathy
Source: EMBO Mol Med. 2026 May 8;18(7):2573–98. doi: 10.1038/s44321-026-00438-0 (PMC13365537; doi:10.1038/s44321-026-00438-0)
Supplement: Supplementary file 14 — Figure EV7 Source Data [file 44321_2026_438_MOESM14_ESM.zip]

Archive with 16 entries (15 files):
- Figure EV7/
- Figure EV7/Composite.png
- Figure EV7/FS023_AW7672_405_DAPI_CF40_Zyla_488_GFP_CF40_Zyla_561_RFP_CF40...61_RFP_CF40_Zyla_Retina60x_mtDNA_tomato.ims Resolution Level 1 Z=15 C=0.png
- Figure EV7/FS023_AW7672_405_DAPI_CF40_Zyla_488_GFP_CF40_Zyla_561_RFP_CF40...61_RFP_CF40_Zyla_Retina60x_mtDNA_tomato.ims Resolution Level 1 Z=15 C=0.tif
- Figure EV7/FS023_AW7672_405_DAPI_CF40_Zyla_488_GFP_CF40_Zyla_561_RFP_CF40...61_RFP_CF40_Zyla_Retina60x_mtDNA_tomato.ims Resolution Level 1 Z=15 C=1.png
- Figure EV7/FS023_AW7672_405_DAPI_CF40_Zyla_488_GFP_CF40_Zyla_561_RFP_CF40...61_RFP_CF40_Zyla_Retina60x_mtDNA_tomato.ims Resolution Level 1 Z=15 C=1.tif
- Figure EV7/FS023_AW7672_405_DAPI_CF40_Zyla_488_GFP_CF40_Zyla_561_RFP_CF40...61_RFP_CF40_Zyla_Retina60x_mtDNA_tomato.ims Resolution Level 1 Z=15 C=2.png
- Figure EV7/FS023_AW7672_405_DAPI_CF40_Zyla_488_GFP_CF40_Zyla_561_RFP_CF40...61_RFP_CF40_Zyla_Retina60x_mtDNA_tomato.ims Resolution Level 1 Z=15 C=2.tif
- Figure EV7/MaskdsDNA.png
- Figure EV7/MaskdsDNAoutNuclei.png
- Figure EV7/MaskNuclei.png
- Figure EV7/MasktdTomato.png
- Figure EV7/PrimaryDNA.png
- Figure EV7/PrimarydsDNA.png
- Figure EV7/PrimarytdTomato.png
- Figure EV7/RelateObjects.png
